# Supplementary material for: The anthropogenic imprint on temperate and boreal forest demography and carbon turnover
Source: Glob Ecol Biogeogr. 2023 Oct 16;33(1):100–15. doi: 10.1111/geb.13773 (PMC10952773; doi:10.1111/geb.13773)
Supplement: Supplementary file 2 — Table S5. [file GEB-33-100-s002.xlsx]

## Sheet: Tabelle1
Mapping of temperate and boreal tree species to LPJ-GUESS PFTS
PFT codes: TeBE=1, TeBS=2, IBS=3, TeNE/BNE=4, BINE=5, BNS=6
References
Schütt, P., Weisgerber, H., Lang, J., Roloff, A., Stimm, B. (2006) Enzyklopädie der Holzgewächse - Handbuch und Atlas der Dendrologie. EcoMed, Landsberg.
Burns, R.M., Honkala, B.H. 1990. Silvics of North America. Agriculture Handbook 654, Forest Service, United States Department of Agriculture, Washington, DC
Niinemets, Ü. and Valladares, F. (2006) Tolerance to shade, drought, and waterlogging of temperate northern hemisphere trees and shrubs, Ecological Monographs 76(4), 521-547.
Kozlowski, T.T. and Pallardy, S.G. (1997) Environmental Regulation of Vegetative Growth. In: Kozlowski, T.T. and Pallardy (Eds), Physiological Ecology, Academic Press, pp 195-322
Mayer, H. (1999) Waldbau: Auf soziologisch-ökologischer Grundlage. Fischer, 522 p.
Julyan, R. and Stuever, M. (2005) Field Guide to the Sandia Mountains, University of New Mexico Press: Tijeras, New Mexico.
Tree species	deciduous	broadleaved	shade-tolerant	source	PFT
Abies alba	no	no	yes	Schütt et al. (2006)	4
Abies balsamea	no	no	yes	Schütt et al. (2006)	4
Abies concolor	no	no	yes	Schütt et al. (2006)	4
Abies lasiocarpa	no	no	yes	Schütt et al. (2006)	4
Abies latifolia	no	no	yes	Julyan and Stuever (2005)	4
Abies magnifica	no	no	no	Schütt et al. (2006)	5
Abies nephrolepis	no	no	yes	Schütt et al. (2006)	4
Abies sachalinensis	no	no	yes	https://pfaf.org	4
Abies sibirica	no	no	yes	https://pfaf.org	4
Acer platanoides	yes	yes	no	https://pfaf.org	3
Acer pseudoplatanus	yes	yes	yes	Schütt et al. (2006)	2
Acer rubrum	yes	yes	yes	Schütt et al. (2006)	2
Acer saccharum	yes	yes	yes	Schütt et al. (2006)	2
Acer tschonoskii	yes	yes	no	http://www.maples.se	3
Alnus glutinosa	yes	yes	no	Schütt et al. (2006)	3
Alnus maximowiczii	yes	yes	no	Niinemets and Valladares (2006)	3
Alnus sp.	yes	yes	no	Consistent with alunus species herein	3
Betula alleghaniensis	yes	yes	no	Burns and Honkala (1990)	3
Betula costata	yes	yes	no	http://www.efloras.org	3
Betula ermanii	yes	yes	no	Niinemets and Valladares (2006)	3
Betula neoalaskana	yes	yes	no	Same as Betula papyrifera, https://www.fs.fed.us/database/feis/plants/tree/betpap/all.html	3
Betula papyrifera	yes	yes	no	Burns and Honkala (1990)	3
Betula pendula	yes	yes	no	Schütt et al. (2006)	3
Betula platyphylla	yes	yes	no	https://pfaf.org	3
Betula pubescens	yes	yes	no	https://pfaf.org	3
Betula sp.	yes	yes	no	Consistent with betula species herein	3
Callitropsis nootkatensis	no	no	no	Schütt et al. (2006)	5
Carpinus betulus	yes	yes	yes	Schütt et al. (2006)	2
Carya tomentosa	yes	yes	yes	Schütt et al. (2006)	2
Fagus grandifolia	yes	yes	yes	Burns and Honkala (1990)	2
Fagus sylvatica	yes	yes	yes	Schütt et al. (2006)	2
Fraxinus excelsior	yes	yes	no	Schütt et al. (2006)	3
Kalopanax septemlobus	yes	yes	no	Schütt et al. (2006)	3
Larix decidua	yes	no	no	Schütt et al. (2006)	6
Larix europaea	yes	no	no	https://pfaf.org	6
Larix gmelinii	yes	no	no	https://pfaf.org	6
Larix laricina	yes	no	no	https://pfaf.org	6
Larix occidentalis	yes	no	no	Schütt et al. (2006)	6
Larix sibirica	yes	no	no	https://pfaf.org	6
Larix sp.	yes	no	no	Consistent with Larix species herein	6
Picea abies	no	no	yes	Schütt et al. (2006)	4
Picea engelmannii	no	no	yes	Schütt et al. (2006)	4
Picea glauca	no	no	no	https://www.native-plants.de/1661/zuckerhutfichte	5
Picea jezoensis	no	no	yes	Schütt et al. (2006)	4
Picea koraiensis	no	no	no	http://eol.org	5
Picea mariana	no	no	yes	https://www.fs.fed.us/database/feis/plants/tree/picmar/all.html	4
Picea obovata	no	no	yes	As picea abies, https://www.conifers.org/pi/Picea_obovata.php	4
Picea rubens	no	no	yes	Schütt et al. (2006)	4
Picea sitchensis	no	no	yes	Schütt et al. (2006)	4
Picea sp.	no	no	yes	Assume as for majority of picea species here	4
Pinus albicaulis	no	no	no	Burns and Honkala (1990)	5
Pinus banksiana	no	no	no	https://www.fs.fed.us/database/feis/plants/tree/pinban/all.html	5
Pinus contorta	no	no	no	Schütt et al. (2006)	5
Pinus echinata	no	no	no	Schütt et al. (2006)	5
Pinus flexilis	no	no	no	Schütt et al. (2006)	5
Pinus jeffreyi	no	no	no	Schütt et al. (2006)	5
Pinus koraiensis	no	no	no	Schütt et al. (2006)	5
Pinus mugo	no	no	no	Mayer (1991)	5
Pinus sibirica	no	no	no	https://pfaf.org	5
Pinus sp.	no	no	no	As for other pinus species	5
Pinus sylvestris	no	no	no	Schütt et al. (2006)	5
Populus balsamifera	yes	yes	no	https://pfaf.org	3
Populus tremula	yes	yes	no	https://www.woodlandtrust.org.uk/visiting-woods/trees-woods-and-wildlife/british-trees/a-z-of-uk-native-trees/aspen/	3
Populus tremuloides	yes	yes	no	Schütt et al. (2006)	3
Pseudotsuga menziesii	no	no	no	Schütt et al. (2006)	5
Quercus alba	yes	yes	no	Burns and Honkala (1990)	3
Quercus crispula	yes	yes	no	Niinemets and Valladares (2006)	3
Quercus macrocarpa	yes	yes	no	https://www.fs.fed.us/database/feis/plants/tree/quemac/all.html	2
Quercus robur	yes	yes	no	Schütt et al. (2006)	3
Quercus rubra	yes	yes	no	Burns and Honkala (1990)	3
Quercus velutina	yes	yes	no	Burns and Honkala (1990)	3
Salix sp.	yes	yes	no	Kozlowski and Pallardy (1997)	3
Sorbus aucuparia	yes	yes	no	Schütt et al. (2006)	3
Sorbus commixta	yes	yes	no	Niinemets and Valladares (2006)	3
Sorbus matsumurana	yes	yes	no	http://de.hortipedia.com	3
Thuja occidentalis	no	no	yes	Schütt et al. (2006)	4
Tilia americana	yes	yes	yes	Burns and Honkala (1990)	2
Tilia amurensis	yes	yes	yes	Schütt et al. (2006)	2
Tsuga canadensis	no	no	yes	Burns and Honkala (1990)	4
Tsuga heterophylla	no	no	yes	Schütt et al. (2006)	4
Tsuga mertensiana	no	no	yes	Schütt et al. (2006)	4
